# Supplementary material for: Third-Component-Regulated Choline Chloride–Monoethanolamine-Based Solvent Systems for Enhanced Valorization of Bamboo Toward Concurrent Bioethanol and Carbon Dot Production
Source: Molecules. 2026 May 26;31(11):1832. doi: 10.3390/molecules31111832 (PMC13258785; doi:10.3390/molecules31111832)
Supplement: Supplementary file 1 [file molecules-31-01832-s001.zip]

Archive with 1 entries (1 files):
- molecules-4311542-supplementary.pdf
